# Supplementary material for: Molecular Epidemiology of Human Metapneumovirus Infections in Children from San Luis Potosí-Mexico
Source: Viruses. 2025 Oct 2;17(10):1338. doi: 10.3390/v17101338 (PMC12567928; doi:10.3390/v17101338)
Supplement: Supplementary file 1 [file viruses-17-01338-s001.zip]

Archive with 1 entries (1 files):
- viruses-3864423-supplementary.pdf
